# Supplementary material for: IL-10 Enhances the Inhibitory Effect of Adipose-Derived Stromal Cells on Insulin Resistance/Liver Gluconeogenesis by Treg Cell Induction
Source: Int J Mol Sci. 2024 Jul 25;25(15):8088. doi: 10.3390/ijms25158088 (PMC11311376; doi:10.3390/ijms25158088)
Supplement: Supplementary file 1 [file ijms-25-08088-s001.zip]

Archive with 1 entries (1 files):
- ijms-3075253-supplementary.pdf
